# Supplementary material for: Contamination of Hospital Inanimate Surfaces with Methicillin-Resistant Staphylococcus aureus and Extended-Spectrum Beta-Lactamase producing bacteria at Ocean Road Cancer Institute, Dar es Salaam, Tanzania
Source: PLoS One. 2026 Jun 23;21(6):e0352189. doi: 10.1371/journal.pone.0352189 (PMC13289878; doi:10.1371/journal.pone.0352189)
Supplement: S2 — (XLSX) [file pone.0352189.s002.xlsx]

## Sheet: Sheet1
id	ward	numberofoccupants	occupantsgrouped	sexofoccupants	sourceofthesample	smoothness	porosity	handwashingstation	ESBL	MRSA
1	Second floor	5	0-5	Female	door_handle	smooth	non porous	yes	Negative	Negative
2	Second floor	5	0-5	Female	bed_rail	smooth	non porous	yes	Negative	Negative
3	Second floor	5	0-5	Female	bed_rail	smooth	non porous	yes	Negative	Negative
4	Second floor	5	0-5	Female	bed_rail	smooth	non porous	yes	Negative	Positive
5	Second floor	5	0-5	Female	bed_rail	smooth	non porous	yes	Negative	Negative
6	Second floor	10	6-10	Female	bed_rail	smooth	non porous	yes	Negative	Negative
7	Second floor	10	6-10	Female	bed_rail	smooth	non porous	yes	Negative	Negative
8	Second floor	10	6-10	Female	bed_rail	smooth	non porous	yes	Negative	Negative
9	Second floor	10	6-10	Female	door_handle	smooth	non porous	yes	Positive	Negative
10	Second floor	4	0-5	Female	door_handle	smooth	non porous	yes	Negative	Negative
11	Second floor	4	0-5	Female	bed_rail	smooth	non porous	yes	Negative	Negative
12	Second floor	4	0-5	Female	bed_rail	smooth	non porous	yes	Positive	Positive
13	Second floor	3	0-5	Female	bed_rail	smooth	non porous	yes	Negative	Negative
14	Second floor	3	0-5	Female	door_handle	smooth	non porous	yes	Negative	Negative
15	Second floor	3	0-5	Female	bed_rail	smooth	non porous	yes	Negative	Negative
16	Second floor	3	0-5	Female	bed_rail	smooth	non porous	yes	Negative	Negative
17	Second floor	3	0-5	Male	door_handle	smooth	non porous	yes	Negative	Negative
18	Second floor	3	0-5	Male	bed_rail	smooth	non porous	yes	Negative	Negative
19	Second floor	4	0-5	Male	door_handle	smooth	non porous	yes	Negative	Negative
20	Second floor	3	0-5	Male	bed_rail	smooth	non porous	yes	Negative	Negative
21	Second floor	10	6-10	Male	door_handle	smooth	non porous	yes	Negative	Negative
22	Second floor	10	6-10	Male	bed_rail	smooth	non porous	yes	Negative	Negative
23	Second floor	0	0-5	Female	nursing_table	rough	non porous	no	Negative	Negative
24	Second floor	0	0-5	Female	computer_keyboard	rough	porous	no	Negative	Negative
25	Second floor	3	0-5	Female	door_handle	smooth	non porous	yes	Negative	Negative
26	Third floor	5	0-5	Female	door_handle	smooth	non porous	yes	Negative	Negative
27	Third floor	2	0-5	Female	bed_rail	smooth	non porous	yes	Positive	Negative
28	Third floor	2	0-5	Female	bed_rail	smooth	non porous	yes	Negative	Negative
29	Third floor	5	0-5	Female	handwashing_sink	smooth	non porous	yes	Positive	Negative
30	Third floor	5	0-5	Female	handwashing_sink	smooth	non porous	yes	Positive	Negative
31	Third floor	5	0-5	Female	handwashing_sink	smooth	non porous	yes	Negative	Negative
32	Third floor	5	0-5	Female	bed_rail	smooth	non porous	yes	Negative	Negative
33	Third floor	5	0-5	Female	bed_rail	smooth	non porous	yes	Negative	Negative
34	Third floor	5	0-5	Female	bed_rail	smooth	non porous	yes	Negative	Negative
35	Third floor	2	0-5	Female	handwashing_sink	smooth	non porous	yes	Negative	Negative
36	Third floor	2	0-5	Female	handwashing_sink	smooth	non porous	yes	Positive	Negative
37	Third floor	2	0-5	Female	handwashing_sink	smooth	non porous	yes	Negative	Negative
38	Third floor	4	0-5	Female	door_handle	smooth	non porous	yes	Negative	Negative
39	Third floor	4	0-5	Female	handwashing_sink	smooth	non porous	yes	Positive	Negative
40	Third floor	4	0-5	Female	handwashing_sink	smooth	non porous	yes	Positive	Negative
41	Third floor	4	0-5	Female	bed_rail	smooth	non porous	yes	Negative	Negative
42	Third floor	4	0-5	Female	bed_rail	smooth	non porous	yes	Negative	Negative
43	Third floor	4	0-5	Female	bed_rail	smooth	non porous	yes	Negative	Negative
44	Third floor	4	0-5	Female	nursing_table	smooth	non porous	yes	Negative	Negative
45	Third floor	4	0-5	Female	nursing_table	smooth	non porous	yes	Positive	Negative
46	Third floor	4	0-5	Female	nursing_table	smooth	non porous	yes	Positive	Negative
47	Third floor	4	0-5	Female	nursing_table	smooth	non porous	yes	Positive	Negative
48	Third floor	4	0-5	Female	surgical_troley	smooth	non porous	yes	Positive	Negative
49	Third floor	5	0-5	Female	surgical_troley	smooth	non porous	yes	Negative	Negative
50	Third floor	5	0-5	Female	door_handle	smooth	non porous	yes	Negative	Negative
51	Third floor	5	0-5	Female	bed_rail	smooth	non porous	yes	Negative	Negative
52	Third floor	5	0-5	Female	bed_rail	smooth	non porous	yes	Negative	Negative
53	Third floor	5	0-5	Female	bed_rail	smooth	non porous	yes	Negative	Negative
54	Third floor	5	0-5	Female	handwashing_sink	smooth	non porous	yes	Positive	Negative
55	Third floor	5	0-5	Female	handwashing_sink	smooth	non porous	yes	Positive	Negative
56	Third floor	5	0-5	Female	handwashing_sink	smooth	non porous	yes	Positive	Negative
57	Third floor	5	0-5	Female	door_handle	smooth	non porous	yes	Positive	Negative
58	Third floor	6	6-10	Female	bed_rail	smooth	non porous	yes	Positive	Negative
59	Third floor	6	6-10	Female	bed_rail	smooth	non porous	yes	Positive	Positive
60	Third floor	6	6-10	Female	bed_rail	smooth	non porous	yes	Positive	Negative
61	Third floor	6	6-10	Female	handwashing_sink	smooth	non porous	yes	Positive	Negative
62	Third floor	6	6-10	Female	door_handle	smooth	non porous	yes	Positive	Negative
63	Third floor	6	6-10	Female	handwashing_sink	smooth	non porous	yes	Positive	Negative
64	Third floor	6	6-10	Female	bed_rail	smooth	non porous	yes	Negative	Positive
65	Third floor	6	6-10	Female	bed_rail	smooth	non porous	yes	Negative	Negative
66	Third floor	6	6-10	Female	bed_rail	smooth	non porous	yes	Negative	Negative
67	Third floor	7	6-10	Female	door_handle	smooth	non porous	yes	Negative	Negative
68	Third floor	7	6-10	Female	bed_rail	smooth	non porous	yes	Negative	Negative
69	Third floor	7	6-10	Female	bed_rail	smooth	non porous	yes	Negative	Negative
70	Third floor	7	6-10	Female	bed_rail	smooth	non porous	yes	Negative	Negative
71	Third floor	7	6-10	Female	handwashing_sink	smooth	non porous	yes	Positive	Negative
72	Third floor	0	0-5	Female	door_handle	smooth	non porous	yes	Negative	Negative
73	Third floor	0	0-5	Female	nursing_table	rough	porous	no	Negative	Negative
74	Third floor	0	0-5	Female	surgical_troley	smooth	non porous	yes	Negative	Positive
75	Third floor	0	0-5	Female	surgical_troley	smooth	non porous	yes	Negative	Negative
76	Third floor	0	0-5	Female	surgical_troley	smooth	non porous	yes	Negative	Negative
77	Third floor	0	0-5	Female	surgical_troley	smooth	non porous	yes	Negative	Negative
78	Third floor	0	0-5	Female	nursing_table	rough	porous	yes	Negative	Negative
79	Third floor	0	0-5	Female	computer_keyboard	smooth	porous	yes	Negative	Negative
80	Third floor	8	6-10	Female	door_handle	smooth	non porous	yes	Negative	Negative
81	Third floor	8	6-10	Female	handwashing_sink	smooth	non porous	yes	Positive	Negative
82	Third floor	8	6-10	Female	bed_rail	smooth	non porous	yes	Negative	Negative
83	Third floor	0	0-5	Female	nursing_table	rough	porous	no	Negative	Negative
84	Third floor	0	0-5	Female	nursing_table	rough	porous	no	Negative	Negative
85	First floor	0	0-5	Female	nursing_table	rough	porous	yes	Negative	Negative
86	First floor	0	0-5	Female	nursing_table	rough	porous	yes	Negative	Negative
87	First floor	0	0-5	Female	computer_keyboard	smooth	porous	yes	Negative	Negative
88	First floor	0	0-5	Female	computer_keyboard	smooth	porous	yes	Negative	Negative
89	First floor	0	0-5	Female	computer_keyboard	smooth	porous	yes	Negative	Negative
90	First floor	0	0-5	Female	handwashing_sink	smooth	non porous	yes	Positive	Negative
91	First floor	0	0-5	Female	handwashing_sink	smooth	non porous	yes	Negative	Negative
92	First floor	0	0-5	Female	surgical_troley	smooth	non porous	yes	Negative	Negative
93	First floor	0	0-5	Female	surgical_troley	smooth	non porous	yes	Negative	Negative
94	First floor	5	0-5	Male	bed_rail	smooth	non porous	yes	Negative	Negative
95	First floor	5	0-5	Male	bed_rail	smooth	non porous	yes	Negative	Positive
96	First floor	5	0-5	Male	bed_rail	smooth	non porous	yes	Negative	Negative
97	First floor	5	0-5	Male	handwashing_sink	smooth	non porous	yes	Positive	Negative
98	First floor	5	0-5	Male	handwashing_sink	smooth	non porous	yes	Positive	Negative
99	First floor	5	0-5	Male	door_handle	smooth	non porous	yes	Negative	Negative
100	First floor	5	0-5	Female	bed_rail	smooth	non porous	yes	Negative	Negative
101	First floor	5	0-5	Female	bed_rail	smooth	non porous	yes	Negative	Negative
102	First floor	5	0-5	Female	bed_rail	smooth	non porous	yes	Negative	Negative
103	First floor	5	0-5	Female	bed_rail	smooth	non porous	yes	Negative	Negative
104	First floor	5	0-5	Female	handwashing_sink	smooth	non porous	yes	Positive	Positive
105	First floor	5	0-5	Female	handwashing_sink	smooth	non porous	yes	Negative	Negative
106	First floor	5	0-5	Female	handwashing_sink	smooth	non porous	yes	Positive	Negative
107	First floor	5	0-5	Female	door_handle	smooth	non porous	yes	Negative	Negative
108	First floor	1	0-5	Male	bed_rail	smooth	non porous	yes	Negative	Negative
109	First floor	1	0-5	Male	handwashing_sink	smooth	non porous	yes	Positive	Negative
110	First floor	1	0-5	Male	door_handle	smooth	non porous	yes	Negative	Negative
111	First floor	1	0-5	Male	door_handle	smooth	non porous	yes	Positive	Negative
112	First floor	2	0-5	Female	door_handle	smooth	non porous	yes	Positive	Negative
113	First floor	2	0-5	Female	handwashing_sink	smooth	non porous	yes	Positive	Negative
114	First floor	2	0-5	Female	bed_rail	smooth	non porous	yes	Negative	Negative
115	First floor	2	0-5	Female	bed_rail	smooth	non porous	yes	Negative	Positive
116	First floor	2	0-5	Female	door_handle	smooth	non porous	yes	Negative	Negative
117	Second floor	0	0-5	Female	computer_keyboard	smooth	non porous	no	Negative	Negative
118	Second floor	0	0-5	Female	surgical_troley	smooth	non porous	no	Negative	Negative
119	Second floor	0	0-5	Female	nursing_table	rough	non porous	no	Positive	Negative
120	Second floor	0	0-5	Female	nursing_table	smooth	non porous	no	Positive	Negative
121	Second floor	0	0-5	Male	nursing_table	rough	porous	no	Negative	Negative
122	Second floor	0	0-5	Male	nursing_table	rough	porous	no	Negative	Negative
123	Second floor	0	0-5	Female	computer_keyboard	smooth	porous	no	Negative	Negative
124	Second floor	0	0-5	Female	computer_keyboard	smooth	porous	no	Negative	Positive
125	Second floor	0	0-5	Female	computer_keyboard	smooth	porous	no	Negative	Negative
126	Second floor	0	0-5	Female	computer_keyboard	smooth	porous	no	Negative	Negative
127	Second floor	0	0-5	Female	surgical_troley	smooth	non porous	no	Negative	Negative
128	Second floor	4	0-5	Male	bed_rail	smooth	non porous	yes	Negative	Negative
129	Second floor	4	0-5	Male	bed_rail	smooth	non porous	yes	Negative	Positive
130	Second floor	4	0-5	Male	bed_rail	smooth	non porous	yes	Negative	Negative
131	Second floor	4	0-5	Male	handwashing_sink	smooth	non porous	yes	Positive	Negative
132	Second floor	4	0-5	Male	handwashing_sink	smooth	non porous	yes	Positive	Negative
133	Second floor	4	0-5	Male	door_handle	smooth	non porous	yes	Negative	Negative
134	Second floor	0	0-5	Male	surgical_troley	smooth	non porous	no	Negative	Positive
135	Second floor	5	0-5	Male	bed_rail	smooth	non porous	yes	Negative	Negative
136	Second floor	5	0-5	Male	bed_rail	smooth	non porous	yes	Negative	Negative
137	Second floor	5	0-5	Male	bed_rail	smooth	non porous	yes	Negative	Negative
138	Second floor	5	0-5	Male	door_handle	smooth	non porous	yes	Negative	Negative
139	Second floor	5	0-5	Male	handwashing_sink	smooth	non porous	yes	Positive	Negative
140	Second floor	5	0-5	Male	handwashing_sink	smooth	non porous	yes	Negative	Negative
141	Second floor	4	0-5	Male	bed_rail	smooth	non porous	yes	Negative	Negative
142	Second floor	4	0-5	Male	bed_rail	smooth	non porous	yes	Negative	Negative
143	Second floor	4	0-5	Male	bed_rail	smooth	non porous	yes	Negative	Negative
144	Second floor	4	0-5	Male	door_handle	smooth	non porous	yes	Negative	Negative
145	Second floor	4	0-5	Male	handwashing_sink	smooth	non porous	yes	Positive	Negative
146	Second floor	4	0-5	Male	handwashing_sink	smooth	non porous	yes	Positive	Negative
147	Second floor	2	0-5	Male	bed_rail	smooth	non porous	yes	Negative	Positive
148	Second floor	2	0-5	Male	bed_rail	smooth	non porous	yes	Negative	Negative
149	Second floor	2	0-5	Male	handwashing_sink	smooth	non porous	yes	Positive	Negative
150	Second floor	2	0-5	Male	handwashing_sink	smooth	non porous	yes	Positive	Negative
151	Second floor	2	0-5	Male	door_handle	smooth	non porous	yes	Negative	Negative
152	Second floor	5	0-5	Male	bed_rail	smooth	non porous	yes	Negative	Positive
153	Second floor	5	0-5	Male	bed_rail	smooth	non porous	yes	Negative	Positive
154	Second floor	5	0-5	Male	bed_rail	smooth	non porous	yes	Negative	Positive
155	Second floor	5	0-5	Male	handwashing_sink	smooth	non porous	yes	Positive	Positive
156	Second floor	5	0-5	Male	door_handle	smooth	non porous	yes	Negative	Positive
157	Second floor	0	0-5	Female	surgical_troley	smooth	non porous	no	Negative	Negative
158	Second floor	0	0-5	Female	nursing_table	rough	non porous	no	Negative	Negative
159	Second floor	0	0-5	Female	nursing_table	rough	porous	no	Negative	Negative
160	Second floor	0	0-5	Female	computer_keyboard	smooth	porous	no	Negative	Negative
161	Second floor	0	0-5	Female	computer_keyboard	smooth	porous	no	Negative	Negative
162	Second floor	0	0-5	Female	computer_keyboard	smooth	porous	no	Negative	Negative
163	Second floor	0	0-5	Female	computer_keyboard	smooth	porous	no	Negative	Negative
164	Second floor	0	0-5	Female	nursing_table	rough	porous	yes	Negative	Negative
165	Second floor	0	0-5	Female	surgical_troley	smooth	non porous	yes	Negative	Negative
166	Second floor	0	0-5	Female	surgical_troley	smooth	non porous	yes	Negative	Negative
167	Second floor	10	6-10	Female	bed_rail	smooth	non porous	yes	Negative	Negative
168	Second floor	10	6-10	Female	bed_rail	smooth	non porous	yes	Negative	Negative
169	Second floor	10	6-10	Female	bed_rail	smooth	non porous	yes	Negative	Negative
170	Second floor	10	6-10	Female	door_handle	smooth	non porous	yes	Negative	Negative
171	Second floor	7	6-10	Female	bed_rail	smooth	non porous	yes	Negative	Negative
172	Second floor	7	6-10	Female	bed_rail	smooth	non porous	yes	Negative	Negative
173	Second floor	7	6-10	Female	bed_rail	smooth	non porous	yes	Negative	Negative
174	Second floor	7	6-10	Female	door_handle	smooth	non porous	yes	Negative	Negative
175	Second floor	7	6-10	Female	handwashing_sink	smooth	non porous	yes	Positive	Negative
176	Second floor	7	6-10	Female	handwashing_sink	smooth	non porous	yes	Positive	Negative
177	Second floor	9	6-10	Female	bed_rail	smooth	non porous	yes	Positive	Negative
178	Second floor	9	6-10	Female	bed_rail	smooth	non porous	yes	Negative	Negative
179	Second floor	9	6-10	Female	bed_rail	smooth	non porous	yes	Negative	Negative
180	Second floor	9	6-10	Female	handwashing_sink	smooth	non porous	yes	Negative	Negative
181	Second floor	9	6-10	Female	handwashing_sink	smooth	non porous	yes	Positive	Negative
182	Second floor	9	6-10	Female	door_handle	smooth	non porous	yes	Negative	Negative
183	Second floor	2	0-5	Female	bed_rail	smooth	non porous	yes	Positive	Positive
184	Second floor	2	0-5	Female	bed_rail	smooth	non porous	yes	Positive	Negative
185	Second floor	2	0-5	Female	handwashing_sink	smooth	non porous	yes	Positive	Negative
186	Second floor	2	0-5	Female	handwashing_sink	smooth	non porous	yes	Positive	Negative
187	Second floor	2	0-5	Female	handwashing_sink	smooth	non porous	yes	Negative	Positive
188	Second floor	2	0-5	Female	door_handle	smooth	non porous	yes	Negative	Negative
189	Second floor	8	6-10	Female	bed_rail	smooth	non porous	yes	Negative	Negative
190	Second floor	8	6-10	Female	bed_rail	smooth	non porous	yes	Negative	Negative
191	Second floor	8	6-10	Female	bed_rail	smooth	non porous	yes	Negative	Negative
192	Second floor	8	6-10	Female	handwashing_sink	smooth	non porous	yes	Negative	Negative
193	Second floor	8	6-10	Female	door_handle	smooth	non porous	yes	Negative	Negative
194	Third floor	10	6-10	Female	door_handle	smooth	non porous	yes	Negative	Negative
195	Third floor	10	6-10	Female	bed_rail	smooth	non porous	yes	Negative	Negative
196	Third floor	10	6-10	Female	bed_rail	smooth	non porous	yes	Negative	Negative
197	Third floor	10	6-10	Female	bed_rail	smooth	non porous	yes	Negative	Negative
198	Third floor	10	6-10	Female	handwashing_sink	smooth	non porous	yes	Positive	Negative
199	Third floor	10	6-10	Female	handwashing_sink	smooth	non porous	yes	Positive	Negative
200	Third floor	8	6-10	Female	door_handle	smooth	non porous	yes	Negative	Positive
201	Third floor	8	6-10	Female	bed_rail	smooth	non porous	yes	Negative	Negative
202	Third floor	8	6-10	Female	bed_rail	smooth	non porous	yes	Positive	Negative
203	Third floor	8	6-10	Female	bed_rail	smooth	non porous	yes	Negative	Negative
204	Third floor	8	6-10	Female	handwashing_sink	smooth	non porous	yes	Positive	Negative
205	Third floor	8	6-10	Female	handwashing_sink	smooth	non porous	yes	Negative	Negative
206	Third floor	8	6-10	Female	door_handle	smooth	non porous	yes	Negative	Negative
207	Third floor	8	6-10	Female	bed_rail	smooth	non porous	yes	Negative	Negative
208	Third floor	8	6-10	Female	bed_rail	smooth	non porous	yes	Negative	Negative
209	Third floor	8	6-10	Female	bed_rail	smooth	non porous	yes	Negative	Negative
210	Third floor	8	6-10	Female	handwashing_sink	smooth	non porous	yes	Positive	Negative
211	Third floor	8	6-10	Female	handwashing_sink	smooth	non porous	yes	Positive	Negative
212	Third floor	6	6-10	Female	door_handle	smooth	non porous	yes	Negative	Negative
213	Third floor	6	6-10	Female	bed_rail	smooth	non porous	yes	Positive	Negative
214	Third floor	6	6-10	Female	bed_rail	smooth	non porous	yes	Negative	Negative
215	Third floor	6	6-10	Female	bed_rail	smooth	non porous	yes	Negative	Negative
216	Third floor	6	6-10	Female	door_handle	smooth	non porous	yes	Negative	Negative
217	Third floor	6	6-10	Female	bed_rail	smooth	non porous	yes	Negative	Negative
218	Third floor	6	6-10	Female	bed_rail	smooth	non porous	yes	Negative	Negative
219	Third floor	6	6-10	Female	bed_rail	smooth	non porous	yes	Negative	Negative
220	Third floor	0	0-5	Female	nursing_table	smooth	non porous	yes	Negative	Negative
221	Third floor	0	0-5	Female	surgical_troley	smooth	non porous	yes	Negative	Negative
222	Third floor	0	0-5	Female	surgical_troley	smooth	non porous	yes	Negative	Negative
223	Third floor	0	0-5	Female	surgical_troley	smooth	non porous	yes	Negative	Negative
224	Third floor	0	0-5	Female	surgical_troley	smooth	non porous	yes	Negative	Negative
225	Third floor	0	0-5	Female	computer_keyboard	smooth	non porous	yes	Positive	Negative
226	Third floor	0	0-5	Female	computer_keyboard	smooth	porous	yes	Positive	Negative
227	Third floor	0	0-5	Female	nursing_table	rough	porous	yes	Negative	Negative
228	Third floor	0	0-5	Female	nursing_table	rough	porous	yes	Negative	Negative
229	Third floor	0	0-5	Female	nursing_table	rough	porous	yes	Negative	Negative
230	Third floor	0	0-5	Female	computer_keyboard	smooth	porous	no	Negative	Negative
231	Third floor	0	0-5	Female	nursing_table	rough	porous	no	Negative	Negative
232	Third floor	0	0-5	Female	nursing_table	rough	porous	no	Negative	Negative
233	Third floor	0	0-5	Female	computer_keyboard	smooth	porous	yes	Negative	Negative
234	Third floor	0	0-5	Female	computer_keyboard	smooth	porous	yes	Negative	Negative
235	Third floor	0	0-5	Female	nursing_table	smooth	porous	yes	Negative	Negative
236	Third floor	0	0-5	Female	nursing_table	smooth	non porous	yes	Negative	Negative
237	Third floor	0	0-5	Female	surgical_troley	smooth	non porous	yes	Negative	Negative
238	Third floor	0	0-5	Female	surgical_troley	smooth	non porous	yes	Positive	Negative
239	First floor	0	0-5	Female	surgical_troley	smooth	non porous	yes	Negative	Negative
240	First floor	0	0-5	Female	computer_keyboard	smooth	porous	yes	Negative	Negative
241	First floor	0	0-5	Female	computer_keyboard	smooth	porous	yes	Negative	Negative
242	First floor	0	0-5	Female	computer_keyboard	smooth	porous	yes	Negative	Negative
243	First floor	0	0-5	Female	computer_keyboard	smooth	porous	yes	Negative	Negative
244	First floor	0	0-5	Female	nursing_table	smooth	porous	yes	Negative	Positive
245	First floor	0	0-5	Female	nursing_table	smooth	porous	yes	Negative	Negative
246	First floor	0	0-5	Female	handwashing_sink	smooth	non porous	yes	Positive	Negative
247	First floor	0	0-5	Female	handwashing_sink	smooth	non porous	yes	Positive	Negative
