# Supplementary material for: Contamination of Hospital Inanimate Surfaces with Methicillin-Resistant Staphylococcus aureus and Extended-Spectrum Beta-Lactamase producing bacteria at Ocean Road Cancer Institute, Dar es Salaam, Tanzania
Source: PLoS One. 2026 Jun 23;21(6):e0352189. doi: 10.1371/journal.pone.0352189 (PMC13289878; doi:10.1371/journal.pone.0352189)
Supplement: S3 — (XLSX) [file pone.0352189.s003.xlsx]

## Sheet: ZONE DIAMETER
SN	isolateDd organism	esbl test	Meropenem	peperacilin tazobactam	aztreonam	cefepime	amoxclav	ciprofloxacin	trimethoprim sulfamehoxazole	amikacin	gentamicin
1	Acinetobactor baumannii	pos	22	23	15	19	17	15	15	21	16
2	Acinetobactor baumannii	pos	21	19	13	20	14	18	6	22	14
3	Acinetobactor baumannii	pos	18	22	14	18	14	17	6	22	15
4	Klebsiella pneumoniae	pos	25	20	19	14	13	15	6	22	19
5	Acinetobactor baumannii	pos	26	25	17	20	20	26	17	25	19
6	Klebsiella pneumoniae	pos	26	21	17	15	15	18	6	23	19
7	Klebsiella pneumoniae	pos	27	22	25	30	8	25	6	22	18
8	Acinetobactor baumannii	pos	18	18	19	12	21	6	8	18	11
9	Acinetobactor baumannii	pos	30	30	20	14	16	30	26	27	23
10	Klebsiella pneumoniae	pos	27	24	22	14	10	16	6	24	20
11	Acinetobactor baumannii	pos	30	28	15	25	15	30	32	25	21
12	Acinetobactor baumannii	pos	26	26	19	21	16	27	9	24	20
13	Acinetobactor baumannii	pos	21	22	17	21	16	21	17	18	18
14	Enterobactor hormaechei	pos	24	24	15	15	7	24	25	20	16
15	Klebsiella pneumoniae	pos	21	10	16	15	7	24	21	18	17
16	Klebsiella pneumoniae	pos	23	21	20	17	16	24	6	20	10
17	Acinetobactor baumannii	pos	26	18	19	18	12	23	6	18	22
18	Klebsiella pneumoniae	pos	25	23	12	19	13	26	21	22	19
19	Klebsiella pneumoniae	pos	26	21	15	20	6	20	17	20	19
20	Acinetobactor baumannii	pos	24	26	18	16	18	26	20	23	19
21	Acinetobactor baumannii	pos	26	20	14	20	17	26	23	21	19
22	Acinetobactor baumannii	pos	25	24	12	18	14	25	6	21	20
23	Acinetobactor baumannii	pos	28	26	20	24	15	25	22	22	20
24	Acinetobactor baumannii	pos	28	25	20	21	15	30	24	22	20
25	Acinetobactor baumannii	pos	20	22	14	20	12	25	6	22	19
26	Acinetobactor baumannii	pos	22	20	13	15	13	16	6	17	14
27	Klebsiella pneumoniae	pos	19	21	14	10	12	18	8	21	20
28	Acinetobactor baumannii	pos	28	20	17	21	10	25	10	17	15
29	Acinetobactor baumannii	pos	20	17	13	19	14	12	6	16	14
30	Klebsiella pneumoniae	pos	29	25	20	22	18	20	6	23	17
31	Acinetobactor baumannii	pos	28	15	19	23	12	28	27	22	20
32	pseudomonus aeruginosa	pos	15	16	10	20	6	15	6	23	18
33	Acinetobactor baumannii	pos	27	26	17	21	15	28	25	19	20
34	Klebsiella pneumoniae	pos	25	20	18	22	16	17	6	21	18
35	pseudomonus aeruginosa	pos	13	15	11	19	6	14	6	21	16
36	Klebsiella pneumoniae	pos	21	18	14	15	14	19	6	18	15
37	Klebsiella pneumoniae	pos	24	20	14	14	15	20	6	18	17
38	Klebsiella pneumoniae	pos	20	18	14	15	14	16	6	15	12
39	Klebsiella pneumoniae	pos	22	23	13	18	18	17	6	22	16
40	Acinetobactor baumannii	pos	24	19	14	21	15	19	18	21	15
41	Klebsiella pneumoniae	pos	22	20	15	15	15	23	21	20	17
42	Escherichia coli	pos	25	21	14	14	16	20	26	21	16
43	Enterobactor cloacae	pos	23	16	10	11	7	13	6	16	15
44	Acinetobactor baumannii	pos	19	24	13	17	13	18	6	21	17
45	Klebsiella pneumoniae	pos	25	21	13	15	15	25	6	21	17
46	Klebsiella pneumoniae	pos	19	16	14	14	17	14	6	16	14
47	Klebsiella pneumoniae	pos	23	20	12	16	14	15	6	19	17
48	Klebsiella pneumoniae	pos	26	20	18	20	15	19	6	19	8
49	Klebsiella pneumoniae	pos	22	20	15	16	17	24	6	20	17
50	Klebsiella pneumoniae	pos	25	21	14	15	18	25	6	21	17
51	Klebsiella pneumoniae	pos	23	19	17	16	12	26	6	20	17
52	acinetobactor baumannii	pos	21	18	12	20	17	25	14	18	16
53	Klebsiella pneumoniae	pos	25	17	14	16	17	14	16	20	15
54	Klebsiella pneumoniae	pos	22	20	16	15	15	15	6	16	15
55	Aeromous punctata	pos	27	26	16	12	16	24	6	20	16
56	acinetobactor baumannii	pos	20	20	15	21	14	14	21	16	14
57	Klebsiella pneumoniae	pos	17	16	16	15	19	21	6	17	15
58	Acinetobactor baumannii	pos	18	19	14	16	8	25	25	19	17
59	Klebsiella pneumoniae	pos	20	20	15	17	15	25	6	18	18
60	Acinetobactor baumannii	pos	20	16	17	22	14	22	16	15	14
61	Klebsiella pneumoniae	pos	19	20	25	27	7	24	24	18	15
62	Klebsiella pneumoniae	pos	22	16	15	14	8	14	6	14	16
63	Klebsiella pneumoniae	pos	22	20	12	15	16	21	6	18	16
64	Acinetobactor baumannii	pos	20	22	21	25	18	22	15	13	15
65	Klebsiella pneumoniae	pos	24	20	11	12	14	14	17	16	6
66	Acinetobactor baumannii	pos	18	20	16	20	14	22	20	18	16
67	Acinetobactor baumannii	pos	22	22	20	22	7	16	6	15	14
68	Klebsiella pneumoniae	pos	25	18	11	13	13	14	16	16	6
69	Klebsiella pneumoniae	pos	22	20	17	15	12	21	6	16	15
70	Acinetobactor baumannii	pos	21	19	13	12	15	23	19	17	15
71	Klebsiella pneumoniae	pos	22	22	16	13	12	22	8	21	18
72	Acinetobactor baumannii	pos	21	22	14	13	10	6	6	15	14
73	Acinetobactor baumannii	pos	23	21	20	17	13	20	6	16	18
74	Pseudomonus aeruginosa	pos	12	17	12	18	6	15	6	20	15
75	Acinetobactor baumannii	pos	22	20	13	19	12	24	21	19	17
76	Klebsiella pneumoniae	pos	21	19	17	19	12	14	6	18	16
77	Acinetobactor baumannii	pos	19	20	16	19	12	24	17	19	16
78	Klebsiella pneumoniae	pos	20	23	18	23	13	18	17	17	17
79	Burkholderia contaminans	pos	28	30	14	24	6	30	10	9	8
80	Acinetobactor baumannii	pos	25	20	15	24	6	28	16	12	8
81	Acinetobactor baumannii	pos	23	20	18	18	12	22	19	18	17
82	Acinetobactor baumannii	pos	19	20	13	20	14	24	20	18	17
83	Klebsiella pneumoniae	pos	19	14	11	10	10	17	6	20	16
84	Klebsiella pneumoniae	pos	22	23	15	20	10	27	23	18	19

## Sheet: ZONE DIAMETER INTERPRETED
SN	culture results MCAC	isolate	esbl test isolate	Meropenem	imipenem	peperacilin tazobactam	aztreonam	cefepime	amoxclav	ciprofloxacin	trimethoprim sulfamehoxazole	amikacin	gentamicin	ampicilin
1	positive	Acinetobactor baumannii	positive	Sensitive	Resistant	Sensitive	NA	Sensitive	NA	Resistant	Resistant	Sensitive	Sensitive	NA
2	pos	Acinetobactor baumannii	positive	Sensitive	Resistant	Resistant	NA	Sensitive	NA	Resistant	Resistant	Sensitive	Resistant	NA
3	pos	Acinetobactor baumannii	positive	Sensitive	Resistant	Sensitive	NA	Sensitive	NA	Resistant	Resistant	Sensitive	Sensitive	NA
4	pos	Klebsiella pneumoniae	positive	Sensitive	Sensitive	Resistant	Sensitive	Resistant	Resistant	Resistant	Resistant	Sensitive	Resistant	Resistant
5	pos	Acinetobactor baumannii	positive	Sensitive	Sensitive	Sensitive	NA	Sensitive	NA	Sensitive	Sensitive	Sensitive	Sensitive	NA
6	pos	Klebsiella pneumoniae	positive	Sensitive	Sensitive	Resistant	Resistant	Resistant	Resistant	Resistant	Resistant	Sensitive	Sensitive	Resistant
7	pos	Klebsiella pneumoniae	positive	Sensitive	Sensitive	Resistant	Sensitive	Sensitive	Resistant	Resistant	Resistant	Sensitive	Sensitive	Resistant
8	pos	Acinetobactor baumannii	positive	Sensitive	Resistant	Resistant	NA	Resistant	NA	Resistant	Resistant	Sensitive	Resistant	NA
9	pos	Acinetobactor baumannii	positive	Sensitive	Sensitive	Sensitive	NA	Resistant	NA	Sensitive	Sensitive	Sensitive	Sensitive	NA
10	pos	Klebsiella pneumoniae	positive	Sensitive	Sensitive	Resistant	Sensitive	Resistant	Resistant	Resistant	Resistant	Sensitive	Sensitive	Resistant
11	pos	Acinetobactor baumannii	positive	Sensitive	Sensitive	Sensitive	NA	Sensitive	NA	Sensitive	Sensitive	Sensitive	Sensitive	NA
12	pos	Acinetobactor baumannii	positive	Sensitive	Sensitive	Sensitive	NA	Sensitive	NA	Sensitive	Resistant	Sensitive	Sensitive	NA
13	pos	Acinetobactor baumannii	positive	Sensitive	Resistant	Sensitive	NA	Sensitive	NA	Sensitive	Sensitive	Sensitive	Sensitive	NA
14	pos	Enterobactor hormaechei	positive	Sensitive	Sensitive	Resistant	Resistant	Resistant	Resistant	Sensitive	Sensitive	Sensitive	Sensitive	Resistant
15	pos	Klebsiella pneumoniae	positive	Resistant	Resistant	Resistant	Resistant	Resistant	Resistant	Resistant	Sensitive	Sensitive	Sensitive	Resistant
16	pos	Klebsiella pneumoniae	positive	Sensitive	Resistant	Resistant	Resistant	Resistant	Resistant	Resistant	Resistant	Sensitive	Resistant	Resistant
17	pos	Acinetobactor baumannii	positive	Sensitive	Sensitive	Resistant	NA	Sensitive	NA	Sensitive	Resistant	Sensitive	Sensitive	NA
18	pos	Klebsiella pneumoniae	positive	Sensitive	Sensitive	Resistant	Resistant	Sensitive	Resistant	Sensitive	Sensitive	Sensitive	Sensitive	Resistant
19	pos	Klebsiella pneumoniae	positive	Sensitive	Sensitive	Resistant	Resistant	Resistant	Resistant	Resistant	Sensitive	Sensitive	Sensitive	Resistant
20	pos	Acinetobactor baumannii	positive	Sensitive	Sensitive	Sensitive	NA	Resistant	NA	Sensitive	Sensitive	Sensitive	Sensitive	NA
21	pos	Acinetobactor baumannii	positive	Sensitive	Sensitive	Resistant	NA	Sensitive	NA	Sensitive	Sensitive	Sensitive	Sensitive	NA
22	pos	Acinetobactor baumannii	positive	Sensitive	Sensitive	Sensitive	NA	Sensitive	NA	Sensitive	Resistant	Sensitive	Sensitive	NA
23	pos	Acinetobactor baumannii	positive	Sensitive	Sensitive	Sensitive	NA	Sensitive	NA	Sensitive	Sensitive	Sensitive	Sensitive	NA
24	pos	Acinetobactor baumannii	positive	Sensitive	Sensitive	Sensitive	NA	Sensitive	NA	Sensitive	Sensitive	Sensitive	Sensitive	NA
25	pos	Acinetobactor baumannii	positive	Sensitive	Sensitive	Sensitive	NA	Sensitive	NA	Sensitive	Resistant	Sensitive	Sensitive	NA
26	pos	Acinetobactor baumannii	positive	Sensitive	Resistant	Resistant	NA	Resistant	NA	Resistant	Resistant	Sensitive	Resistant	NA
27	pos	Klebsiella pneumoniae	positive	Resistant	Resistant	Resistant	Resistant	Resistant	Resistant	Resistant	Resistant	Sensitive	Sensitive	Resistant
28	pos	Acinetobactor baumannii	positive	Sensitive	Sensitive	Resistant	NA	Sensitive	NA	Sensitive	Resistant	Sensitive	Sensitive	NA
29	pos	Acinetobactor baumannii	positive	Sensitive	Resistant	Resistant	NA	Sensitive	NA	Resistant	Resistant	Resistant	Resistant	NA
30	pos	Klebsiella pneumoniae	positive	Sensitive	Sensitive	Sensitive	Resistant	Resistant	Sensitive	Resistant	Resistant	Sensitive	Sensitive	Resistant
31	pos	Acinetobactor baumannii	positive	Sensitive	Sensitive	Resistant	NA	Sensitive	NA	Sensitive	Sensitive	Sensitive	Sensitive	NA
32	pos	Pseudomonas aeruginosa	positive	Resistant	Resistant	Resistant	Resistant	Sensitive	NA	Resistant	NA	Sensitive	Sensitive	NA
33	pos	Acinetobactor baumannii	positive	Sensitive	Sensitive	Sensitive	NA	Sensitive	NA	Sensitive	Sensitive	Sensitive	Sensitive	NA
34	pos	Klebsiella pneumoniae	positive	Sensitive	Sensitive	Resistant	Resistant	Resistant	Resistant	Resistant	Resistant	Sensitive	Sensitive	Resistant
35	pos	Pseudomonas aeruginosa	positive	Resistant	Resistant	Resistant	Resistant	Sensitive	NA	Resistant	NA	Sensitive	Sensitive	NA
36	pos	Klebsiella pneumoniae	positive	Resistant	Resistant	Resistant	Resistant	Resistant	Resistant	Resistant	Resistant	Sensitive	Sensitive	Resistant
37	pos	Klebsiella pneumoniae	positive	Sensitive	Resistant	Resistant	Resistant	Resistant	Resistant	Resistant	Resistant	Sensitive	Sensitive	Resistant
38	pos	Klebsiella pneumoniae	positive	Resistant	Resistant	Resistant	Resistant	Resistant	Resistant	Resistant	Resistant	Resistant	Resistant	Resistant
39	pos	Klebsiella pneumoniae	positive	Resistant	Resistant	Resistant	Resistant	Resistant	Sensitive	Resistant	Resistant	Sensitive	Sensitive	Resistant
40	pos	Acinetobactor baumannii	positive	Sensitive	Sensitive	Resistant	NA	Sensitive	NA	Resistant	Sensitive	Sensitive	Sensitive	NA
41	pos	Klebsiella pneumoniae	positive	Resistant	Resistant	Resistant	Resistant	Resistant	Resistant	Resistant	Sensitive	Sensitive	Sensitive	Resistant
42	pos	Escherichia coli	positive	Sensitive	Sensitive	Resistant	Resistant	Resistant	Resistant	Resistant	Sensitive	Sensitive	Sensitive	Resistant
43	pos	Enterobactor cloacae	positive	Sensitive	Resistant	Resistant	Resistant	Resistant	Resistant	Resistant	Resistant	Sensitive	Sensitive	Resistant
44	pos	Acinetobactor baumannii	positive	Sensitive	Resistant	Sensitive	NA	Resistant	NA	Resistant	Resistant	Sensitive	Sensitive	NA
45	pos	Klebsiella pneumoniae	positive	Sensitive	Resistant	Resistant	Resistant	Resistant	Resistant	Resistant	Resistant	Sensitive	Sensitive	Resistant
46	pos	Klebsiella pneumoniae	positive	Resistant	Resistant	Resistant	Resistant	Resistant	Resistant	Resistant	Resistant	Resistant	Resistant	Resistant
47	pos	Klebsiella pneumoniae	positive	Sensitive	Resistant	Resistant	Resistant	Resistant	Resistant	Resistant	Resistant	Sensitive	Sensitive	Resistant
48	pos	Klebsiella pneumoniae	positive	Sensitive	Resistant	Resistant	Resistant	Resistant	Resistant	Resistant	Resistant	Sensitive	Resistant	Resistant
49	pos	Klebsiella pneumoniae	positive	Resistant	Resistant	Resistant	Resistant	Resistant	Resistant	Resistant	Resistant	Sensitive	Sensitive	Resistant
50	pos	Klebsiella pneumoniae	positive	Sensitive	Resistant	Resistant	Resistant	Resistant	Sensitive	Resistant	Resistant	Sensitive	Sensitive	Resistant
51	pos	Klebsiella pneumoniae	positive	Sensitive	Resistant	Resistant	Resistant	Resistant	Resistant	Sensitive	Resistant	Sensitive	Sensitive	Resistant
52	pos	Acinetobactor baumannii	positive	Sensitive	Resistant	Resistant	NA	Sensitive	NA	Sensitive	Resistant	Sensitive	Sensitive	NA
53	pos	Klebsiella pneumoniae	positive	Sensitive	Resistant	Resistant	Resistant	Resistant	Resistant	Resistant	Sensitive	Sensitive	Sensitive	Resistant
54	pos	Klebsiella pneumoniae	positive	Resistant	Resistant	Resistant	Resistant	Resistant	Resistant	Resistant	Resistant	Resistant	Sensitive	Resistant
55	pos	Aeromous punctata	positive	Sensitive	Resistant	Sensitive	Resistant	Resistant	NA	Sensitive	Resistant	Sensitive	Sensitive	NA
56	pos	Acinetobactor baumannii	positive	Sensitive	Resistant	Resistant	NA	Sensitive	NA	Resistant	Sensitive	Resistant	Resistant	NA
57	pos	Klebsiella pneumoniae	positive	Resistant	Resistant	Resistant	Resistant	Resistant	Sensitive	Resistant	Resistant	Sensitive	Sensitive	Resistant
58	pos	Acinetobactor baumannii	positive	Sensitive	Resistant	Resistant	NA	Resistant	NA	Sensitive	Sensitive	Sensitive	Sensitive	NA
59	pos	Klebsiella pneumoniae	positive	Resistant	Resistant	Resistant	Resistant	Resistant	Resistant	Resistant	Resistant	Sensitive	Sensitive	Resistant
60	pos	Acinetobactor baumannii	positive	Sensitive	Resistant	Resistant	NA	Sensitive	NA	Sensitive	Sensitive	Resistant	Resistant	NA
61	pos	Klebsiella pneumoniae	positive	Resistant	Resistant	Resistant	Sensitive	Sensitive	Resistant	Resistant	Sensitive	Sensitive	Sensitive	Resistant
62	pos	Klebsiella pneumoniae	positive	Resistant	Resistant	Resistant	Resistant	Resistant	Resistant	Resistant	Resistant	Resistant	Sensitive	Resistant
63	pos	Klebsiella pneumoniae	positive	Resistant	Resistant	Resistant	Resistant	Resistant	Resistant	Resistant	Resistant	Sensitive	Sensitive	Resistant
64	pos	Acinetobactor baumannii	positive	Sensitive	Resistant	Sensitive	NA	Sensitive	NA	Sensitive	Resistant	Resistant	Sensitive	NA
65	pos	Klebsiella pneumoniae	positive	Sensitive	Resistant	Resistant	Resistant	Resistant	Resistant	Resistant	Sensitive	Resistant	Resistant	Resistant
66	pos	Acinetobactor baumannii	positive	Sensitive	Resistant	Resistant	NA	Sensitive	NA	Sensitive	Sensitive	Sensitive	Sensitive	NA
67	pos	Acinetobactor baumannii	positive	Sensitive	Resistant	Sensitive	NA	Sensitive	NA	Resistant	Resistant	Resistant	Resistant	NA
68	pos	Klebsiella pneumoniae	positive	Sensitive	Resistant	Resistant	Resistant	Resistant	Resistant	Resistant	Sensitive	Resistant	Resistant	Resistant
69	pos	Klebsiella pneumoniae	positive	Resistant	Resistant	Resistant	Resistant	Resistant	Resistant	Resistant	Resistant	Resistant	Sensitive	Resistant
70	pos	Acinetobactor baumannii	positive	Sensitive	Resistant	Resistant	NA	Resistant	NA	Sensitive	Sensitive	Sensitive	Sensitive	NA
71	pos	Klebsiella pneumoniae	positive	Resistant	Resistant	Resistant	Resistant	Resistant	Resistant	Resistant	Resistant	Sensitive	Sensitive	Resistant
72	pos	Acinetobactor baumannii	positive	Sensitive	Sensitive	Sensitive	NA	Resistant	NA	Resistant	Resistant	Resistant	Resistant	NA
73	pos	Acinetobactor baumannii	positive	Sensitive	Resistant	Sensitive	NA	Resistant	NA	Resistant	Resistant	Resistant	Sensitive	NA
74	pos	Pseudomonas aeruginosa	positive	Resistant	Resistant	Resistant	Resistant	Sensitive	NA	Resistant	NA	Sensitive	Sensitive	NA
75	pos	Acinetobactor baumannii	positive	Sensitive	Sensitive	Resistant	NA	Sensitive	NA	Sensitive	Sensitive	Sensitive	Sensitive	NA
76	pos	Klebsiella pneumoniae	positive	Resistant	Resistant	Resistant	Resistant	Resistant	Resistant	Resistant	Resistant	Sensitive	Sensitive	Resistant
77	pos	Acinetobactor baumannii	positive	Sensitive	Resistant	Resistant	NA	Sensitive	NA	Sensitive	Sensitive	Sensitive	Sensitive	NA
78	pos	Klebsiella pneumoniae	positive	Resistant	Resistant	Resistant	Resistant	Resistant	Resistant	Resistant	Sensitive	Sensitive	Sensitive	Resistant
79	pos	Burkholderia contaminans	positive	Sensitive	NA	NA	NA	NA	NA	NA	Resistant	NA	NA	NA
80	pos	Acinetobactor baumannii	positive	Sensitive	Resistant	Resistant	NA	Sensitive	NA	Sensitive	Sensitive	Resistant	Resistant	NA
81	pos	Acinetobactor baumannii	positive	Sensitive	Sensitive	Resistant	NA	Sensitive	NA	Sensitive	Sensitive	Sensitive	Sensitive	NA
82	pos	Acinetobactor baumannii	positive	Sensitive	Resistant	Resistant	NA	Sensitive	NA	Sensitive	Sensitive	Sensitive	Sensitive	NA
83	pos	Klebsiella pneumoniae	positive	Resistant	Resistant	Resistant	Resistant	Resistant	Resistant	Resistant	Resistant	Sensitive	Sensitive	Resistant
84	pos	Klebsiella pneumoniae	positive	Resistant	Resistant	Resistant	Resistant	Resistant	Resistant	Sensitive	Sensitive	Sensitive	Sensitive	Resistant
