# Supplementary material for: Contamination of Hospital Inanimate Surfaces with Methicillin-Resistant Staphylococcus aureus and Extended-Spectrum Beta-Lactamase producing bacteria at Ocean Road Cancer Institute, Dar es Salaam, Tanzania
Source: PLoS One. 2026 Jun 23;21(6):e0352189. doi: 10.1371/journal.pone.0352189 (PMC13289878; doi:10.1371/journal.pone.0352189)
Supplement: S4 — (XLSX) [file pone.0352189.s004.xlsx]

## Sheet: AST
SN	MRSA test	erythromycin	clindamycin	trimethoprim sulfamethoxazole	linezolid	ciprofloxacin	gentamicin	D test
1	Positive	ReSensitiveiSensitivetant	Sensitive	Sensitive	Sensitive	ReSensitiveiSensitivetant	ReSensitiveiSensitivetant	Positive
2	Positive	ReSensitiveiSensitivetant	Sensitive	ReSensitiveiSensitivetant	Sensitive	ReSensitiveiSensitivetant	ReSensitiveiSensitivetant	Positive
3	Positive	Sensitive	Sensitive	Sensitive	Sensitive	Sensitive	Sensitive	Negative
4	Positive	Sensitive	Sensitive	Sensitive	Sensitive	Sensitive	ReSensitiveiSensitivetant	Negative
5	Positive	ReSensitiveiSensitivetant	ReSensitiveiSensitivetant	Sensitive	Sensitive	Sensitive	Sensitive	NA
6	Positive	ReSensitiveiSensitivetant	ReSensitiveiSensitivetant	ReSensitiveiSensitivetant	Sensitive	Sensitive	Sensitive	NA
7	Positive	ReSensitiveiSensitivetant	ReSensitiveiSensitivetant	ReSensitiveiSensitivetant	Sensitive	ReSensitiveiSensitivetant	ReSensitiveiSensitivetant	NA
8	Positive	ReSensitiveiSensitivetant	ReSensitiveiSensitivetant	ReSensitiveiSensitivetant	Sensitive	ReSensitiveiSensitivetant	ReSensitiveiSensitivetant	NA
9	Positive	ReSensitiveiSensitivetant	ReSensitiveiSensitivetant	ReSensitiveiSensitivetant	Sensitive	ReSensitiveiSensitivetant	ReSensitiveiSensitivetant	NA
10	Positive	ReSensitiveiSensitivetant	ReSensitiveiSensitivetant	ReSensitiveiSensitivetant	Sensitive	ReSensitiveiSensitivetant	ReSensitiveiSensitivetant	NA
11	Positive	ReSensitiveiSensitivetant	ReSensitiveiSensitivetant	Sensitive	Sensitive	Sensitive	Sensitive	NA
12	Positive	ReSensitiveiSensitivetant	ReSensitiveiSensitivetant	ReSensitiveiSensitivetant	Sensitive	ReSensitiveiSensitivetant	ReSensitiveiSensitivetant	NA
13	Positive	ReSensitiveiSensitivetant	ReSensitiveiSensitivetant	ReSensitiveiSensitivetant	Sensitive	ReSensitiveiSensitivetant	ReSensitiveiSensitivetant	NA
14	Positive	ReSensitiveiSensitivetant	ReSensitiveiSensitivetant	ReSensitiveiSensitivetant	Sensitive	ReSensitiveiSensitivetant	ReSensitiveiSensitivetant	NA
15	Positive	ReSensitiveiSensitivetant	ReSensitiveiSensitivetant	ReSensitiveiSensitivetant	Sensitive	ReSensitiveiSensitivetant	ReSensitiveiSensitivetant	NA
16	Positive	ReSensitiveiSensitivetant	ReSensitiveiSensitivetant	ReSensitiveiSensitivetant	Sensitive	ReSensitiveiSensitivetant	ReSensitiveiSensitivetant	NA
17	Positive	ReSensitiveiSensitivetant	ReSensitiveiSensitivetant	ReSensitiveiSensitivetant	Sensitive	ReSensitiveiSensitivetant	ReSensitiveiSensitivetant	NA
18	Positive	ReSensitiveiSensitivetant	ReSensitiveiSensitivetant	ReSensitiveiSensitivetant	Sensitive	ReSensitiveiSensitivetant	ReSensitiveiSensitivetant	NA
19	Positive	ReSensitiveiSensitivetant	ReSensitiveiSensitivetant	ReSensitiveiSensitivetant	Sensitive	ReSensitiveiSensitivetant	ReSensitiveiSensitivetant	NA
20	Positive	ReSensitiveiSensitivetant	ReSensitiveiSensitivetant	ReSensitiveiSensitivetant	Sensitive	ReSensitiveiSensitivetant	ReSensitiveiSensitivetant	NA
21	Positive	ReSensitiveiSensitivetant	ReSensitiveiSensitivetant	ReSensitiveiSensitivetant	Sensitive	Sensitive	ReSensitiveiSensitivetant	NA
